# Supplementary material for: Recurrent exon-deleting activating mutations in AHR act as drivers of urinary tract cancer
Source: Sci Rep. 2022 Jun 16;12:10081. doi: 10.1038/s41598-022-14256-0 (PMC9203531; doi:10.1038/s41598-022-14256-0)
Supplement: Supplementary file 3 — Supplementary Information 3. [file 41598_2022_14256_MOESM3_ESM.xlsx]

## Sheet: AhR Δe8-9 breakpoint
Supplementary table 2: Overview AHRΔe8-9 breakpoint information
primaryTumorLocation	hmfPatientId	Chromosome	upPosition	downPosition
Urinary tract	HMF000129	7	17374369	17376060
Lung	HMF003689	7	17373779	17377097
Urinary tract	HMF000819	7	17374163	17377298
Skin	HMF000206	7	17374115	17377321
Urinary tract	HMF003160	7	17374549	17377334
Urinary tract	HMF002938	7	17374168	17377334
Urinary tract	HMF002909	7	17374594	17377336
Urinary tract	HMF001233	7	17374470	17377338
Urinary tract	HMF004574	7	17374224	17377338
Urinary tract	HMF002594	7	17374567	17377339
Urinary tract	HMF003223	7	17374165	17377339
Urinary tract	HMF001048	7	17374499	17377342
Urinary tract	HMF004623	7	17374300	17377342
Lung	HMF004931	7	17374047	17377344
Urinary tract	HMF000061	7	17374082	17377345
Urinary tract	HMF001080	7	17373815	17377346
Urinary tract	HMF003697	7	17374102	17377348
Urinary tract	HMF000324	7	17374129	17377349
Urinary tract	HMF000917	7	17374114	17377350
Urinary tract	HMF001638	7	17374438	17377353
Urinary tract	HMF004723	7	17374587	17377361
Urinary tract	HMF003978	7	17374045	17377542
Urinary tract	HMF001542	7	17374593	17377590
Urinary tract	HMF004385	7	17373754	17377831
Urinary tract	HMF004358	7	17374511	17378237
