# Supplementary material for: Recurrent exon-deleting activating mutations in AHR act as drivers of urinary tract cancer
Source: Sci Rep. 2022 Jun 16;12:10081. doi: 10.1038/s41598-022-14256-0 (PMC9203531; doi:10.1038/s41598-022-14256-0)
Supplement: Supplementary file 5 — Supplementary Information 5. [file 41598_2022_14256_MOESM5_ESM.xlsx]

## Sheet: Driver genes
Supplementary table 4: Driver gene status in urinary tract cancer samples based on Hartwig database
hmfSampleId	gene	category	variant_class	likelihoodMethod	cancerSubtype
HMF000060A	ERBB2	ONCO	Amplification	AMP	Bladder
HMF000060A	KDM6A	TSG	Mutation	BIALLELIC	Bladder
HMF000060A	SOX4	ONCO	Amplification	AMP	Bladder
HMF000060A	TERT	ONCO	Mutation	HOTSPOT	Bladder
HMF000060A	TP53	TSG	Mutation	BIALLELIC	Bladder
HMF000061B	RB1	TSG	Mutation	BIALLELIC	Bladder
HMF000061B	SOX4	ONCO	Amplification	AMP	Bladder
HMF000061B	TERT	ONCO	Mutation	HOTSPOT	Bladder
HMF000061B	TERT	ONCO	Partial amplification	AMP	Bladder
HMF000061B	TP53	TSG	Mutation	DNDS	Bladder
HMF000061B	AHR	ONCO	Fusion	This study	Bladder
HMF000108A	KDM6A	TSG	Mutation	DNDS	Bladder
HMF000108A	ERBB2	ONCO	Amplification	AMP	Bladder
HMF000108A	TP53	TSG	Mutation	HOTSPOT	Bladder
HMF000108A	TERT	ONCO	Mutation	HOTSPOT	Bladder
HMF000129A	SOX4	ONCO	Amplification	AMP	Pyelum
HMF000129A	TP53	TSG	Mutation	HOTSPOT	Pyelum
HMF000129A	KDM6A	TSG	Mutation	BIALLELIC	Pyelum
HMF000129A	AHR	ONCO	Fusion	This study	Pyelum
HMF000140A	RB1	TSG	Mutation	BIALLELIC	Bladder
HMF000140A	TP53	TSG	Mutation	HOTSPOT	Bladder
HMF000140A	TERT	ONCO	Mutation	HOTSPOT	Bladder
HMF000172A	KMT2D	TSG	Mutation	DNDS	Bladder
HMF000172A	CDKN2A	TSG	Deletion	DEL	Bladder
HMF000188A	TERT	ONCO	Mutation	HOTSPOT	Bladder
HMF000227A	TERT	ONCO	Mutation	HOTSPOT	Bladder
HMF000227A	TP53	TSG	Mutation	HOTSPOT	Bladder
HMF000236A	ERBB2	ONCO	Amplification	AMP	Bladder
HMF000236A	SOX4	ONCO	Amplification	AMP	Bladder
HMF000236A	TERT	ONCO	Mutation	HOTSPOT	Bladder
HMF000244A	CDKN2A	TSG	Deletion	DEL	Pyelum
HMF000244A	FGFR3	ONCO	Mutation	HOTSPOT	Pyelum
HMF000244A	TERT	ONCO	Mutation	HOTSPOT	Pyelum
HMF000244A	FGFR3	ONCO	Amplification	AMP	Pyelum
HMF000282A	TERT	ONCO	Mutation	HOTSPOT	Other
HMF000282A	TP53	TSG	Mutation	HOTSPOT	Other
HMF000282A	ERBB2	ONCO	Amplification	AMP	Other
HMF000324A	RB1	TSG	Deletion	DEL	Pyelum
HMF000324A	AHR	ONCO	Fusion	This study	Pyelum
HMF000324A	TERT	ONCO	Mutation	HOTSPOT	Pyelum
HMF000352A	CDKN2A	TSG	Deletion	DEL	Other
HMF000352A	FGFR3	ONCO	Mutation	HOTSPOT	Other
HMF000352A	TP53	TSG	Mutation	BIALLELIC	Other
HMF000361A	FGFR3	ONCO	Mutation	HOTSPOT	Pyelum
HMF000361A	FGFR3	ONCO	Amplification	AMP	Pyelum
HMF000361A	TERT	ONCO	Mutation	HOTSPOT	Pyelum
HMF000361A	CDKN2A	TSG	Deletion	DEL	Pyelum
HMF000378A	CDKN2A	TSG	Deletion	DEL	Other
HMF000378A	TP53	TSG	Mutation	BIALLELIC	Other
HMF000385A	KDM6A	TSG	Mutation	BIALLELIC	Pyelum
HMF000385A	CDKN2A	TSG	Deletion	DEL	Pyelum
HMF000385A	FGFR3	ONCO	Mutation	HOTSPOT	Pyelum
HMF000385A	TERT	ONCO	Mutation	HOTSPOT	Pyelum
HMF000394A	FGFR3	ONCO	Mutation	HOTSPOT	Bladder
HMF000394A	KMT2D	TSG	Mutation	DNDS	Bladder
HMF000394A	ERBB2	ONCO	Mutation	HOTSPOT	Bladder
HMF000516B	RB1	TSG	Mutation	DNDS	Bladder
HMF000516B	ERBB2	ONCO	Mutation	HOTSPOT	Bladder
HMF000516B	TERT	ONCO	Mutation	HOTSPOT	Bladder
HMF000516B	TP53	TSG	Mutation	HOTSPOT	Bladder
HMF000531A	CDKN2A	TSG	Deletion	DEL	Bladder
HMF000531A	TERT	ONCO	Mutation	HOTSPOT	Bladder
HMF000531A	TP53	TSG	Mutation	HOTSPOT	Bladder
HMF000575A	TP53	TSG	Mutation	HOTSPOT	Other
HMF000575A	KMT2D	TSG	Mutation	DNDS	Other
HMF000575A	AHR	ONCO	Amplification	This study	Other
HMF000575A	FGFR3	ONCO	Fusion	LINX	Other
HMF000588A	KMT2D	TSG	Mutation	BIALLELIC	Other
HMF000588A	TP53	TSG	Mutation	HOTSPOT	Other
HMF000591A	TP53	TSG	Mutation	HOTSPOT	Bladder
HMF000591A	TERT	ONCO	Mutation	HOTSPOT	Bladder
HMF000591A	ERBB2	ONCO	Amplification	AMP	Bladder
HMF000591A	TERT	ONCO	Amplification	AMP	Bladder
HMF000591A	CDKN2A	TSG	Deletion	DEL	Bladder
HMF000634A	ARID1A	TSG	Mutation	DNDS	Bladder
HMF000634A	CDKN2A	TSG	Deletion	DEL	Bladder
HMF000634A	KDM6A	TSG	Mutation	BIALLELIC	Bladder
HMF000634A	FGFR3	ONCO	Mutation	HOTSPOT	Bladder
HMF000634A	TERT	ONCO	Mutation	HOTSPOT	Bladder
HMF000634A	PIK3CA	ONCO	Mutation	HOTSPOT	Bladder
HMF000671A	ARID1A	TSG	Mutation	DNDS	Bladder
HMF000671A	TERT	ONCO	Mutation	HOTSPOT	Bladder
HMF000678A	TP53	TSG	Mutation	HOTSPOT	Bladder
HMF000678A	TERT	ONCO	Mutation	HOTSPOT	Bladder
HMF000691A	KDM6A	TSG	Mutation	HOTSPOT	Bladder
HMF000691A	FGFR3	ONCO	Fusion	LINX	Bladder
HMF000711A	KMT2D	TSG	Mutation	DNDS	Bladder
HMF000711A	TP53	TSG	Mutation	HOTSPOT	Bladder
HMF000711A	CDKN2A	TSG	Deletion	DEL	Bladder
HMF000754A	ERBB2	ONCO	Mutation	HOTSPOT	Bladder
HMF000754A	ERBB2	ONCO	Amplification	AMP	Bladder
HMF000754A	SOX4	ONCO	Amplification	AMP	Bladder
HMF000754A	TERT	ONCO	Mutation	HOTSPOT	Bladder
HMF000754A	TP53	TSG	Mutation	HOTSPOT	Bladder
HMF000754A	RB1	TSG	Mutation	BIALLELIC	Bladder
HMF000754A	KMT2D	TSG	Mutation	DNDS	Bladder
HMF000764A	TP53	TSG	Mutation	HOTSPOT	Bladder
HMF000764A	KMT2D	TSG	Mutation	DNDS	Bladder
HMF000819A	KDM6A	TSG	Mutation	BIALLELIC	Bladder
HMF000819A	ERBB2	ONCO	Amplification	AMP	Bladder
HMF000819A	AHR	ONCO	Fusion	This study	Bladder
HMF000819A	ARID1A	TSG	Mutation	DNDS	Bladder
HMF000877A	CDKN2A	TSG	Deletion	DEL	Pyelum
HMF000877A	FGFR3	ONCO	Mutation	INFRAME	Pyelum
HMF000877A	FGFR3	ONCO	Fusion	LINX	Pyelum
HMF000877A	TERT	ONCO	Mutation	HOTSPOT	Pyelum
HMF000917A	TP53	TSG	Mutation	BIALLELIC	Pyelum
HMF000917A	AHR	ONCO	Fusion	This study	Pyelum
HMF000917A	TERT	ONCO	Mutation	HOTSPOT	Pyelum
HMF000969A	ARID1A	TSG	Mutation	DNDS	Bladder
HMF000969A	TERT	ONCO	Mutation	HOTSPOT	Bladder
HMF000998A	TP53	TSG	Mutation	HOTSPOT	Bladder
HMF000998A	RB1	TSG	Homozygous disruption	DEL	Bladder
HMF000998A	ARID1A	TSG	Mutation	DNDS	Bladder
HMF000998A	TERT	ONCO	Mutation	HOTSPOT	Bladder
HMF000999A	ARID1A	TSG	Mutation	DNDS	Bladder
HMF000999A	TERT	ONCO	Mutation	HOTSPOT	Bladder
HMF000999A	TP53	TSG	Mutation	HOTSPOT	Bladder
HMF000999A	ERBB2	ONCO	Mutation	HOTSPOT	Bladder
HMF000999A	RB1	TSG	Mutation	BIALLELIC	Bladder
HMF001001A	CDKN2A	TSG	Deletion	DEL	Urethra
HMF001001A	FGFR3	ONCO	Fusion	LINX	Urethra
HMF001001A	TERT	ONCO	Mutation	HOTSPOT	Urethra
HMF001048A	TERT	ONCO	Mutation	HOTSPOT	Bladder
HMF001048A	RB1	TSG	Mutation	HOTSPOT	Bladder
HMF001048A	TP53	TSG	Mutation	HOTSPOT	Bladder
HMF001048A	ERBB2	ONCO	Amplification	AMP	Bladder
HMF001048A	AHR	ONCO	Fusion	This study	Bladder
HMF001054A	TERT	ONCO	Mutation	HOTSPOT	Bladder
HMF001054A	CDKN2A	TSG	Deletion	DEL	Bladder
HMF001054A	KDM6A	TSG	Deletion	DEL	Bladder
HMF001054A	TP53	TSG	Mutation	BIALLELIC	Bladder
HMF001072A	ERBB2	ONCO	Mutation	HOTSPOT	Bladder
HMF001080A	AHR	ONCO	Fusion	This study	Other
HMF001080A	TP53	TSG	Deletion	DEL	Other
HMF001080A	KMT2D	TSG	Mutation	DNDS	Other
HMF001151A	TP53	TSG	Mutation	BIALLELIC	Bladder
HMF001201A	TP53	TSG	Deletion	DEL	Bladder
HMF001201A	CDKN2A	TSG	Deletion	DEL	Bladder
HMF001201A	TERT	ONCO	Mutation	HOTSPOT	Bladder
HMF001233A	AHR	ONCO	Fusion	This study	Bladder
HMF001283A	TERT	ONCO	Mutation	HOTSPOT	Bladder
HMF001283A	CDKN2A	TSG	Deletion	DEL	Bladder
HMF001283A	FGFR3	ONCO	Mutation	HOTSPOT	Bladder
HMF001286A	RB1	TSG	Mutation	HOTSPOT	Bladder
HMF001286A	TERT	ONCO	Mutation	HOTSPOT	Bladder
HMF001286A	KDM6A	TSG	Mutation	BIALLELIC	Bladder
HMF001286A	TP53	TSG	Mutation	HOTSPOT	Bladder
HMF001286A	SOX4	ONCO	Amplification	AMP	Bladder
HMF001348A	TP53	TSG	Mutation	HOTSPOT	Bladder
HMF001348A	CDKN2A	TSG	Deletion	DEL	Bladder
HMF001363A	TP53	TSG	Mutation	HOTSPOT	Bladder
HMF001363A	CDKN2A	TSG	Mutation	DNDS	Bladder
HMF001363A	SOX4	ONCO	Amplification	AMP	Bladder
HMF001363A	KMT2D	TSG	Mutation	DNDS	Bladder
HMF001399A	RB1	TSG	Mutation	BIALLELIC	Bladder
HMF001399A	TP53	TSG	Mutation	HOTSPOT	Bladder
HMF001399A	TERT	ONCO	Mutation	HOTSPOT	Bladder
HMF001435A	KDM6A	TSG	Mutation	BIALLELIC	Bladder
HMF001435A	FGFR3	ONCO	Mutation	HOTSPOT	Bladder
HMF001435A	TERT	ONCO	Mutation	HOTSPOT	Bladder
HMF001435A	PIK3CA	ONCO	Mutation	HOTSPOT	Bladder
HMF001435A	CDKN2A	TSG	Deletion	DEL	Bladder
HMF001436A	AHR	ONCO	Amplification	This study	Bladder
HMF001436A	PIK3CA	ONCO	Mutation	HOTSPOT	Bladder
HMF001488A	TERT	ONCO	Mutation	HOTSPOT	Bladder
HMF001488A	SOX4	ONCO	Amplification	AMP	Bladder
HMF001488A	KMT2D	TSG	Mutation	DNDS	Bladder
HMF001488A	TP53	TSG	Mutation	DNDS	Bladder
HMF001514A	KDM6A	TSG	Mutation	BIALLELIC	Bladder
HMF001514A	AHR	ONCO	Amplification	This study	Bladder
HMF001514A	TP53	TSG	Mutation	HOTSPOT	Bladder
HMF001514A	TERT	ONCO	Mutation	HOTSPOT	Bladder
HMF001523A	TERT	ONCO	Mutation	HOTSPOT	Bladder
HMF001523A	KMT2D	TSG	Mutation	DNDS	Bladder
HMF001523A	TP53	TSG	Mutation	BIALLELIC	Bladder
HMF001523A	AHR	ONCO	Amplification	This study	Bladder
HMF001542A	AHR	ONCO	Fusion	This study	Pyelum
HMF001542A	TERT	ONCO	Mutation	HOTSPOT	Pyelum
HMF001542A	TP53	TSG	Mutation	HOTSPOT	Pyelum
HMF001542A	CDKN2A	TSG	Deletion	DEL	Pyelum
HMF001542A	ARID1A	TSG	Mutation	DNDS	Pyelum
HMF001542A	ERBB2	ONCO	Amplification	AMP	Pyelum
HMF001542A	SOX4	ONCO	Amplification	AMP	Pyelum
HMF001638A	TP53	TSG	Mutation	HOTSPOT	Bladder
HMF001638A	CDKN2A	TSG	Deletion	DEL	Bladder
HMF001638A	KMT2D	TSG	Mutation	BIALLELIC	Bladder
HMF001638A	AHR	ONCO	Fusion	This study	Bladder
HMF001668B	PIK3CA	ONCO	Mutation	HOTSPOT	Urethra
HMF001668B	KDM6A	TSG	Deletion	DEL	Urethra
HMF001687A	CDKN2A	TSG	Mutation	DNDS	Bladder
HMF001687A	KMT2D	TSG	Mutation	DNDS	Bladder
HMF001687A	TERT	ONCO	Mutation	HOTSPOT	Bladder
HMF001687A	TP53	TSG	Mutation	HOTSPOT	Bladder
HMF001692A	CDKN2A	TSG	Deletion	DEL	Bladder
HMF001692A	KMT2D	TSG	Mutation	DNDS	Bladder
HMF001692A	TP53	TSG	Mutation	DNDS	Bladder
HMF001716A	TERT	ONCO	Mutation	HOTSPOT	Bladder
HMF001716A	TP53	TSG	Mutation	HOTSPOT	Bladder
HMF001716A	RB1	TSG	Mutation	BIALLELIC	Bladder
HMF001719B	KMT2D	TSG	Mutation	BIALLELIC	Bladder
HMF001719B	CDKN2A	TSG	Deletion	DEL	Bladder
HMF001719B	PIK3CA	ONCO	Mutation	HOTSPOT	Bladder
HMF001719B	TERT	ONCO	Mutation	HOTSPOT	Bladder
HMF001719B	TP53	TSG	Mutation	HOTSPOT	Bladder
HMF001887A	TP53	TSG	Mutation	HOTSPOT	Bladder
HMF001887A	PIK3CA	ONCO	Mutation	HOTSPOT	Bladder
HMF001887A	TERT	ONCO	Mutation	HOTSPOT	Bladder
HMF002004A	TERT	ONCO	Mutation	HOTSPOT	Bladder
HMF002004A	RB1	TSG	Mutation	DNDS	Bladder
HMF002041A	SOX4	ONCO	Amplification	AMP	Bladder
HMF002041A	ARID1A	TSG	Mutation	DNDS	Bladder
HMF002041A	KMT2D	TSG	Mutation	DNDS	Bladder
HMF002041A	ERBB2	ONCO	Amplification	AMP	Bladder
HMF002069A	TP53	TSG	Mutation	HOTSPOT	Other
HMF002069A	ARID1A	TSG	Mutation	DNDS	Other
HMF002089A	CDKN2A	TSG	Deletion	DEL	Bladder
HMF002089A	TP53	TSG	Mutation	HOTSPOT	Bladder
HMF002089A	KDM6A	TSG	Mutation	BIALLELIC	Bladder
HMF002089A	TERT	ONCO	Mutation	HOTSPOT	Bladder
HMF002115A	FGFR3	ONCO	Mutation	HOTSPOT	Bladder
HMF002115A	TERT	ONCO	Mutation	HOTSPOT	Bladder
HMF002115A	CDKN2A	TSG	Mutation	DNDS	Bladder
HMF002115A	KDM6A	TSG	Mutation	BIALLELIC	Bladder
HMF002115A	KMT2D	TSG	Mutation	DNDS	Bladder
HMF002115A	TP53	TSG	Mutation	HOTSPOT	Bladder
HMF002132A	CDKN2A	TSG	Deletion	DEL	Other
HMF002132A	TP53	TSG	Mutation	HOTSPOT	Other
HMF002132A	PIK3CA	ONCO	Mutation	HOTSPOT	Other
HMF002146A	PIK3CA	ONCO	Mutation	HOTSPOT	Bladder
HMF002146A	TP53	TSG	Mutation	HOTSPOT	Bladder
HMF002146A	SOX4	ONCO	Amplification	AMP	Bladder
HMF002146A	TERT	ONCO	Mutation	HOTSPOT	Bladder
HMF002146A	KDM6A	TSG	Mutation	BIALLELIC	Bladder
HMF002163B	CDKN2A	TSG	Mutation	HOTSPOT	Bladder
HMF002163B	TP53	TSG	Mutation	HOTSPOT	Bladder
HMF002163B	TERT	ONCO	Mutation	HOTSPOT	Bladder
HMF002163B	TERT	ONCO	Amplification	AMP	Bladder
HMF002163B	RB1	TSG	Mutation	BIALLELIC	Bladder
HMF002206A	CDKN2A	TSG	Deletion	DEL	Bladder
HMF002211B	CDKN2A	TSG	Deletion	DEL	Bladder
HMF002211B	RB1	TSG	Mutation	BIALLELIC	Bladder
HMF002211B	TP53	TSG	Mutation	BIALLELIC	Bladder
HMF002305A	CDKN2A	TSG	Deletion	DEL	Bladder
HMF002305A	PIK3CA	ONCO	Mutation	HOTSPOT	Bladder
HMF002305A	KMT2D	TSG	Mutation	DNDS	Bladder
HMF002305A	FGFR3	ONCO	Mutation	HOTSPOT	Bladder
HMF002305A	TERT	ONCO	Mutation	HOTSPOT	Bladder
HMF002326A	TP53	TSG	Mutation	DNDS	Other
HMF002326A	CDKN2A	TSG	Mutation	HOTSPOT	Other
HMF002326A	KDM6A	TSG	Mutation	BIALLELIC	Other
HMF002341A	TERT	ONCO	Mutation	HOTSPOT	Bladder
HMF002344A	ERBB2	ONCO	Amplification	AMP	Bladder
HMF002344A	TP53	TSG	Deletion	DEL	Bladder
HMF002344A	TERT	ONCO	Mutation	HOTSPOT	Bladder
HMF002344A	CDKN2A	TSG	Mutation	BIALLELIC	Bladder
HMF002344A	TP53	TSG	Mutation	BIALLELIC	Bladder
HMF002367A	FGFR3	ONCO	Mutation	HOTSPOT	Other
HMF002446A	SOX4	ONCO	Amplification	AMP	Bladder
HMF002446A	TERT	ONCO	Mutation	HOTSPOT	Bladder
HMF002446A	ARID1A	TSG	Deletion	DEL	Bladder
HMF002446A	ERBB2	ONCO	Amplification	AMP	Bladder
HMF002446A	TP53	TSG	Mutation	HOTSPOT	Bladder
HMF002446A	RB1	TSG	Mutation	HOTSPOT	Bladder
HMF002465A	FGFR3	ONCO	Mutation	HOTSPOT	Bladder
HMF002465A	TERT	ONCO	Amplification	AMP	Bladder
HMF002465A	KDM6A	TSG	Mutation	BIALLELIC	Bladder
HMF002485A	CDKN2A	TSG	Deletion	DEL	Bladder
HMF002485A	KMT2D	TSG	Mutation	DNDS	Bladder
HMF002485A	TP53	TSG	Mutation	HOTSPOT	Bladder
HMF002485A	AHR	ONCO	Amplification	This study	Bladder
HMF002553A	KDM6A	TSG	Mutation	BIALLELIC	Bladder
HMF002553A	CDKN2A	TSG	Deletion	DEL	Bladder
HMF002553A	TP53	TSG	Mutation	BIALLELIC	Bladder
HMF002558A	TERT	ONCO	Mutation	HOTSPOT	Bladder
HMF002594A	KDM6A	TSG	Mutation	BIALLELIC	Bladder
HMF002594A	AHR	ONCO	Fusion	This study	Bladder
HMF002594A	TP53	TSG	Mutation	HOTSPOT	Bladder
HMF002594A	TERT	ONCO	Mutation	HOTSPOT	Bladder
HMF002597A	KDM6A	TSG	Mutation	BIALLELIC	Bladder
HMF002597A	TERT	ONCO	Mutation	HOTSPOT	Bladder
HMF002597A	ERBB2	ONCO	Amplification	AMP	Bladder
HMF002597A	RB1	TSG	Mutation	BIALLELIC	Bladder
HMF002597A	SOX4	ONCO	Amplification	AMP	Bladder
HMF002597A	TP53	TSG	Mutation	HOTSPOT	Bladder
HMF002609A	FGFR3	ONCO	Mutation	HOTSPOT	Bladder
HMF002609A	TERT	ONCO	Mutation	HOTSPOT	Bladder
HMF002613A	ARID1A	TSG	Mutation	DNDS	Pyelum
HMF002613A	CDKN2A	TSG	Deletion	DEL	Pyelum
HMF002613A	TERT	ONCO	Mutation	HOTSPOT	Pyelum
HMF002647A	TP53	TSG	Mutation	BIALLELIC	Bladder
HMF002647A	ARID1A	TSG	Mutation	DNDS	Bladder
HMF002647A	RB1	TSG	Homozygous disruption	DEL	Bladder
HMF002647A	TERT	ONCO	Mutation	HOTSPOT	Bladder
HMF002667A	ARID1A	TSG	Mutation	DNDS	Bladder
HMF002667A	TERT	ONCO	Mutation	HOTSPOT	Bladder
HMF002667A	RB1	TSG	Mutation	DNDS	Bladder
HMF002704A	TERT	ONCO	Mutation	HOTSPOT	Pyelum
HMF002704A	AHR	ONCO	Amplification	This study	Pyelum
HMF002711A	RB1	TSG	Homozygous disruption	DEL	Other
HMF002711A	KMT2D	TSG	Mutation	BIALLELIC	Other
HMF002711A	TP53	TSG	Mutation	BIALLELIC	Other
HMF002728A	ERBB2	ONCO	Mutation	HOTSPOT	Other
HMF002728A	TERT	ONCO	Mutation	HOTSPOT	Other
HMF002732B	KDM6A	TSG	Mutation	BIALLELIC	Bladder
HMF002732B	SOX4	ONCO	Amplification	AMP	Bladder
HMF002732B	TP53	TSG	Mutation	HOTSPOT	Bladder
HMF002732B	TERT	ONCO	Mutation	HOTSPOT	Bladder
HMF002737A	PIK3CA	ONCO	Mutation	HOTSPOT	Other
HMF002737A	TP53	TSG	Mutation	HOTSPOT	Other
HMF002737A	CDKN2A	TSG	Deletion	DEL	Other
HMF002737A	FGFR3	ONCO	Mutation	HOTSPOT	Other
HMF002737A	KDM6A	TSG	Mutation	DNDS	Other
HMF002737A	TERT	ONCO	Mutation	HOTSPOT	Other
HMF002771A	TP53	TSG	Mutation	HOTSPOT	Bladder
HMF002771A	ARID1A	TSG	Mutation	DNDS	Bladder
HMF002771A	SOX4	ONCO	Amplification	AMP	Bladder
HMF002771A	KDM6A	TSG	Mutation	HOTSPOT	Bladder
HMF002771A	TERT	ONCO	Mutation	HOTSPOT	Bladder
HMF002812A	TP53	TSG	Mutation	HOTSPOT	Urachal carcinoma
HMF002812A	CDKN2A	TSG	Deletion	DEL	Urachal carcinoma
HMF002840A	RB1	TSG	Mutation	BIALLELIC	Bladder
HMF002840A	TERT	ONCO	Mutation	HOTSPOT	Bladder
HMF002840A	TP53	TSG	Mutation	HOTSPOT	Bladder
HMF002840A	AHR	ONCO	Amplification	This study	Bladder
HMF002844A	TP53	TSG	Mutation	HOTSPOT	Bladder
HMF002844A	SOX4	ONCO	Amplification	AMP	Bladder
HMF002844A	TERT	ONCO	Mutation	HOTSPOT	Bladder
HMF002844A	CDKN2A	TSG	Deletion	DEL	Bladder
HMF002854A	ARID1A	TSG	Mutation	DNDS	Bladder
HMF002854A	TERT	ONCO	Mutation	HOTSPOT	Bladder
HMF002854A	TP53	TSG	Mutation	BIALLELIC	Bladder
HMF002889A	KMT2D	TSG	Mutation	BIALLELIC	Other
HMF002889A	TP53	TSG	Mutation	BIALLELIC	Other
HMF002895A	PIK3CA	ONCO	Mutation	HOTSPOT	Pyelum
HMF002895A	CDKN2A	TSG	Deletion	DEL	Pyelum
HMF002895A	SOX4	ONCO	Amplification	AMP	Pyelum
HMF002895A	TERT	ONCO	Mutation	HOTSPOT	Pyelum
HMF002895A	TP53	TSG	Mutation	HOTSPOT	Pyelum
HMF002909B	ERBB2	ONCO	Mutation	HOTSPOT	Bladder
HMF002909B	KDM6A	TSG	Mutation	BIALLELIC	Bladder
HMF002909B	ARID1A	TSG	Mutation	DNDS	Bladder
HMF002909B	TERT	ONCO	Mutation	HOTSPOT	Bladder
HMF002909B	AHR	ONCO	Fusion	This study	Bladder
HMF002909B	SOX4	ONCO	Amplification	AMP	Bladder
HMF002912A	TP53	TSG	Mutation	HOTSPOT	Bladder
HMF002912A	KDM6A	TSG	Mutation	BIALLELIC	Bladder
HMF002924A	ARID1A	TSG	Mutation	BIALLELIC	Bladder
HMF002924A	TERT	ONCO	Mutation	HOTSPOT	Bladder
HMF002924A	ERBB2	ONCO	Amplification	AMP	Bladder
HMF002938A	KMT2D	TSG	Mutation	DNDS	Pyelum
HMF002938A	CDKN2A	TSG	Deletion	DEL	Pyelum
HMF002938A	AHR	ONCO	Fusion	This study	Pyelum
HMF003021A	RB1	TSG	Mutation	BIALLELIC	Bladder
HMF003021A	TERT	ONCO	Mutation	HOTSPOT	Bladder
HMF003021A	TP53	TSG	Mutation	HOTSPOT	Bladder
HMF003021A	PIK3CA	ONCO	Mutation	HOTSPOT	Bladder
HMF003021A	ARID1A	TSG	Mutation	BIALLELIC	Bladder
HMF003054A	CDKN2A	TSG	Deletion	DEL	Bladder
HMF003054A	PIK3CA	ONCO	Mutation	HOTSPOT	Bladder
HMF003054A	TERT	ONCO	Mutation	HOTSPOT	Bladder
HMF003083A	SOX4	ONCO	Amplification	AMP	Bladder
HMF003083A	TERT	ONCO	Mutation	HOTSPOT	Bladder
HMF003083A	KMT2D	TSG	Mutation	DNDS	Bladder
HMF003083A	RB1	TSG	Mutation	BIALLELIC	Bladder
HMF003083A	TP53	TSG	Mutation	DNDS	Bladder
HMF003110A	AHR	ONCO	Amplification	This study	Bladder
HMF003110A	TERT	ONCO	Amplification	AMP	Bladder
HMF003110A	CDKN2A	TSG	Deletion	DEL	Bladder
HMF003160A	TP53	TSG	Mutation	HOTSPOT	Other
HMF003160A	AHR	ONCO	Fusion	This study	Other
HMF003160A	TERT	ONCO	Mutation	HOTSPOT	Other
HMF003160A	SOX4	ONCO	Amplification	AMP	Other
HMF003185A	TERT	ONCO	Mutation	HOTSPOT	Bladder
HMF003185A	TP53	TSG	Mutation	HOTSPOT	Bladder
HMF003185A	RB1	TSG	Homozygous disruption	DEL	Bladder
HMF003186A	KDM6A	TSG	Mutation	BIALLELIC	Bladder
HMF003186A	PIK3CA	ONCO	Mutation	INFRAME	Bladder
HMF003186A	TP53	TSG	Mutation	DNDS	Bladder
HMF003186A	TP53	TSG	Deletion	DEL	Bladder
HMF003223A	CDKN2A	TSG	Deletion	DEL	Bladder
HMF003223A	KDM6A	TSG	Mutation	DNDS	Bladder
HMF003223A	TERT	ONCO	Mutation	HOTSPOT	Bladder
HMF003223A	TP53	TSG	Mutation	HOTSPOT	Bladder
HMF003223A	AHR	ONCO	Fusion	This study	Bladder
HMF003247A	CDKN2A	TSG	Deletion	DEL	Bladder
HMF003247A	TP53	TSG	Mutation	DNDS	Bladder
HMF003247A	TERT	ONCO	Mutation	HOTSPOT	Bladder
HMF003275A	CDKN2A	TSG	Deletion	DEL	Bladder
HMF003275A	AHR	ONCO	Amplification	This study	Bladder
HMF003275A	TERT	ONCO	Mutation	HOTSPOT	Bladder
HMF003280A	CDKN2A	TSG	Deletion	DEL	Bladder
HMF003280A	FGFR3	ONCO	Fusion	LINX	Bladder
HMF003280A	TERT	ONCO	Mutation	HOTSPOT	Bladder
HMF003308A	ARID1A	TSG	Mutation	DNDS	Bladder
HMF003308A	RB1	TSG	Mutation	BIALLELIC	Bladder
HMF003308A	TERT	ONCO	Mutation	HOTSPOT	Bladder
HMF003308A	TP53	TSG	Mutation	HOTSPOT	Bladder
HMF003308A	AHR	ONCO	Amplification	This study	Bladder
HMF003356A	FGFR3	ONCO	Fusion	LINX	Bladder
HMF003356A	AHR	ONCO	Amplification	This study	Bladder
HMF003356A	CDKN2A	TSG	Deletion	DEL	Bladder
HMF003356A	KDM6A	TSG	Deletion	DEL	Bladder
HMF003356A	KMT2D	TSG	Mutation	DNDS	Bladder
HMF003356A	SOX4	ONCO	Amplification	AMP	Bladder
HMF003356A	TP53	TSG	Mutation	HOTSPOT	Bladder
HMF003434A	CDKN2A	TSG	Deletion	DEL	Bladder
HMF003434A	ERBB2	ONCO	Mutation	HOTSPOT	Bladder
HMF003434A	KMT2D	TSG	Mutation	DNDS	Bladder
HMF003434A	SOX4	ONCO	Amplification	AMP	Bladder
HMF003434A	TERT	ONCO	Mutation	HOTSPOT	Bladder
HMF003434A	AHR	ONCO	Amplification	This study	Bladder
HMF003452A	CDKN2A	TSG	Deletion	DEL	Pyelum
HMF003452A	TERT	ONCO	Mutation	HOTSPOT	Pyelum
HMF003452A	FGFR3	ONCO	Fusion	LINX	Pyelum
HMF003463A	TERT	ONCO	Mutation	HOTSPOT	Pyelum
HMF003463A	KDM6A	TSG	Mutation	DNDS	Pyelum
HMF003463A	CDKN2A	TSG	Deletion	DEL	Pyelum
HMF003463A	FGFR3	ONCO	Mutation	HOTSPOT	Pyelum
HMF003467A	TP53	TSG	Mutation	HOTSPOT	Bladder
HMF003493A	TERT	ONCO	Mutation	HOTSPOT	Bladder
HMF003499A	KDM6A	TSG	Deletion	DEL	Bladder
HMF003499A	KMT2D	TSG	Mutation	DNDS	Bladder
HMF003499A	AHR	ONCO	Amplification	This study	Bladder
HMF003524A	ARID1A	TSG	Mutation	BIALLELIC	Bladder
HMF003524A	RB1	TSG	Deletion	DEL	Bladder
HMF003524A	KMT2D	TSG	Mutation	BIALLELIC	Bladder
HMF003524A	TP53	TSG	Mutation	DNDS	Bladder
HMF003524A	SOX4	ONCO	Amplification	AMP	Bladder
HMF003524A	TERT	ONCO	Mutation	HOTSPOT	Bladder
HMF003534A	RB1	TSG	Deletion	DEL	Bladder
HMF003534A	TERT	ONCO	Mutation	HOTSPOT	Bladder
HMF003534A	TP53	TSG	Mutation	DNDS	Bladder
HMF003571A	ARID1A	TSG	Mutation	BIALLELIC	Bladder
HMF003571A	CDKN2A	TSG	Deletion	DEL	Bladder
HMF003571A	FGFR3	ONCO	Mutation	HOTSPOT	Bladder
HMF003571A	KDM6A	TSG	Mutation	BIALLELIC	Bladder
HMF003575A	TP53	TSG	Mutation	HOTSPOT	Urethra
HMF003575A	FGFR3	ONCO	Mutation	HOTSPOT	Urethra
HMF003652A	CDKN2A	TSG	Deletion	DEL	Pyelum
HMF003652A	TP53	TSG	Mutation	HOTSPOT	Pyelum
HMF003652A	ARID1A	TSG	Mutation	DNDS	Pyelum
HMF003652A	AHR	ONCO	Amplification	This study	Pyelum
HMF003652A	TERT	ONCO	Mutation	HOTSPOT	Pyelum
HMF003655A	PIK3CA	ONCO	Mutation	HOTSPOT	Bladder
HMF003655A	AHR	ONCO	Amplification	This study	Bladder
HMF003655A	SOX4	ONCO	Amplification	AMP	Bladder
HMF003655A	TP53	TSG	Mutation	BIALLELIC	Bladder
HMF003667A	FGFR3	ONCO	Mutation	HOTSPOT	Bladder
HMF003667A	TERT	ONCO	Mutation	HOTSPOT	Bladder
HMF003667A	TERT	ONCO	Amplification	AMP	Bladder
HMF003697A	TERT	ONCO	Mutation	HOTSPOT	Bladder
HMF003697A	ARID1A	TSG	Mutation	BIALLELIC	Bladder
HMF003697A	KDM6A	TSG	Mutation	BIALLELIC	Bladder
HMF003697A	AHR	ONCO	Fusion	This study	Bladder
HMF003731A	RB1	TSG	Deletion	DEL	Bladder
HMF003731A	KDM6A	TSG	Deletion	DEL	Bladder
HMF003751A	TP53	TSG	Mutation	HOTSPOT	Bladder
HMF003751A	SOX4	ONCO	Amplification	AMP	Bladder
HMF003751A	TERT	ONCO	Mutation	HOTSPOT	Bladder
HMF003770A	TERT	ONCO	Mutation	HOTSPOT	Bladder
HMF003791A	ERBB2	ONCO	Amplification	AMP	Pyelum
HMF003791A	SOX4	ONCO	Amplification	AMP	Pyelum
HMF003791A	TP53	TSG	Mutation	HOTSPOT	Pyelum
HMF003814A	PIK3CA	ONCO	Mutation	HOTSPOT	Bladder
HMF003814A	AHR	ONCO	Mutation	This study	Bladder
HMF003814A	TERT	ONCO	Mutation	HOTSPOT	Bladder
HMF003814A	TERT	ONCO	Amplification	AMP	Bladder
HMF003814A	RB1	TSG	Mutation	DNDS	Bladder
HMF003814A	TP53	TSG	Mutation	HOTSPOT	Bladder
HMF003853A	TP53	TSG	Mutation	HOTSPOT	Bladder
HMF003853A	KDM6A	TSG	Homozygous disruption	DEL	Bladder
HMF003853A	KMT2D	TSG	Mutation	DNDS	Bladder
HMF003863A	CDKN2A	TSG	Deletion	DEL	Bladder
HMF003863A	KDM6A	TSG	Mutation	HOTSPOT	Bladder
HMF003863A	RB1	TSG	Mutation	BIALLELIC	Bladder
HMF003863A	PIK3CA	ONCO	Mutation	HOTSPOT	Bladder
HMF003863A	TERT	ONCO	Mutation	HOTSPOT	Bladder
HMF003865A	ERBB2	ONCO	Amplification	AMP	Bladder
HMF003865A	ARID1A	TSG	Mutation	BIALLELIC	Bladder
HMF003865A	TERT	ONCO	Mutation	HOTSPOT	Bladder
HMF003884A	CDKN2A	TSG	Deletion	DEL	Pyelum
HMF003884A	TP53	TSG	Mutation	HOTSPOT	Pyelum
HMF003884A	TERT	ONCO	Mutation	HOTSPOT	Pyelum
HMF003884A	AHR	ONCO	Mutation	This study	Pyelum
HMF003891A	CDKN2A	TSG	Deletion	DEL	Bladder
HMF003891A	ERBB2	ONCO	Mutation	HOTSPOT	Bladder
HMF003891A	ARID1A	TSG	Deletion	DEL	Bladder
HMF003891A	TP53	TSG	Mutation	HOTSPOT	Bladder
HMF003891A	TERT	ONCO	Mutation	HOTSPOT	Bladder
HMF003901A	CDKN2A	TSG	Deletion	DEL	Pyelum
HMF003901A	TERT	ONCO	Mutation	HOTSPOT	Pyelum
HMF003901A	TP53	TSG	Mutation	HOTSPOT	Pyelum
HMF003908A	TP53	TSG	Mutation	BIALLELIC	Bladder
HMF003908A	KMT2D	TSG	Mutation	DNDS	Bladder
HMF003915B	ARID1A	TSG	Mutation	DNDS	Bladder
HMF003915B	KMT2D	TSG	Mutation	BIALLELIC	Bladder
HMF003915B	TERT	ONCO	Mutation	HOTSPOT	Bladder
HMF003915B	TP53	TSG	Mutation	HOTSPOT	Bladder
HMF003915B	RB1	TSG	Mutation	HOTSPOT	Bladder
HMF003915B	SOX4	ONCO	Amplification	AMP	Bladder
HMF003925A	CDKN2A	TSG	Deletion	DEL	Bladder
HMF003925A	TERT	ONCO	Mutation	HOTSPOT	Bladder
HMF003925A	TP53	TSG	Mutation	HOTSPOT	Bladder
HMF003933A	SOX4	ONCO	Amplification	AMP	Bladder
HMF003933A	TERT	ONCO	Mutation	HOTSPOT	Bladder
HMF003933A	TP53	TSG	Mutation	HOTSPOT	Bladder
HMF003939A	PIK3CA	ONCO	Mutation	HOTSPOT	Pyelum
HMF003939A	TP53	TSG	Mutation	HOTSPOT	Pyelum
HMF003939A	KMT2D	TSG	Mutation	BIALLELIC	Pyelum
HMF003954A	CDKN2A	TSG	Deletion	DEL	Pyelum
HMF003954A	TERT	ONCO	Mutation	HOTSPOT	Pyelum
HMF003954A	TP53	TSG	Mutation	BIALLELIC	Pyelum
HMF003958A	CDKN2A	TSG	Deletion	DEL	Pyelum
HMF003958A	TERT	ONCO	Mutation	HOTSPOT	Pyelum
HMF003958A	ARID1A	TSG	Mutation	BIALLELIC	Pyelum
HMF003971A	CDKN2A	TSG	Deletion	DEL	Bladder
HMF003971A	KDM6A	TSG	Mutation	DNDS	Bladder
HMF003971A	TP53	TSG	Mutation	HOTSPOT	Bladder
HMF003978A	ERBB2	ONCO	Amplification	AMP	Bladder
HMF003978A	AHR	ONCO	Fusion	This study	Bladder
HMF003978A	TERT	ONCO	Mutation	HOTSPOT	Bladder
HMF003978A	TP53	TSG	Mutation	HOTSPOT	Bladder
HMF003989A	CDKN2A	TSG	Deletion	DEL	Bladder
HMF003989A	KDM6A	TSG	Mutation	BIALLELIC	Bladder
HMF003989A	KMT2D	TSG	Mutation	BIALLELIC	Bladder
HMF003989A	PIK3CA	ONCO	Mutation	HOTSPOT	Bladder
HMF003989A	TERT	ONCO	Mutation	HOTSPOT	Bladder
HMF003996A	ARID1A	TSG	Deletion	DEL	Bladder
HMF003996A	CDKN2A	TSG	Deletion	DEL	Bladder
HMF003996A	ARID1A	TSG	Mutation	BIALLELIC	Bladder
HMF003996A	KDM6A	TSG	Mutation	BIALLELIC	Bladder
HMF003996A	ERBB2	ONCO	Amplification	AMP	Bladder
HMF003996A	TERT	ONCO	Mutation	HOTSPOT	Bladder
HMF003996A	TP53	TSG	Mutation	BIALLELIC	Bladder
HMF004013A	CDKN2A	TSG	Deletion	DEL	Bladder
HMF004013A	KMT2D	TSG	Mutation	DNDS	Bladder
HMF004013A	PIK3CA	ONCO	Mutation	HOTSPOT	Bladder
HMF004013A	TERT	ONCO	Mutation	HOTSPOT	Bladder
HMF004084A	ARID1A	TSG	Mutation	BIALLELIC	Bladder
HMF004084A	CDKN2A	TSG	Deletion	DEL	Bladder
HMF004084A	KMT2D	TSG	Mutation	DNDS	Bladder
HMF004084A	TERT	ONCO	Mutation	HOTSPOT	Bladder
HMF004106A	ARID1A	TSG	Mutation	DNDS	Bladder
HMF004106A	RB1	TSG	Mutation	BIALLELIC	Bladder
HMF004106A	TERT	ONCO	Mutation	HOTSPOT	Bladder
HMF004106A	TP53	TSG	Mutation	BIALLELIC	Bladder
HMF004117A	TERT	ONCO	Mutation	HOTSPOT	Bladder
HMF004117A	FGFR3	ONCO	Mutation	HOTSPOT	Bladder
HMF004117A	CDKN2A	TSG	Deletion	DEL	Bladder
HMF004184A	RB1	TSG	Mutation	BIALLELIC	Bladder
HMF004184A	TERT	ONCO	Mutation	HOTSPOT	Bladder
HMF004184A	TP53	TSG	Mutation	HOTSPOT	Bladder
HMF004200A	TP53	TSG	Mutation	HOTSPOT	Bladder
HMF004208A	SOX4	ONCO	Amplification	AMP	Bladder
HMF004208A	TERT	ONCO	Mutation	HOTSPOT	Bladder
HMF004208A	TP53	TSG	Mutation	DNDS	Bladder
HMF004208A	KDM6A	TSG	Deletion	DEL	Bladder
HMF004210A	TP53	TSG	Mutation	HOTSPOT	Urachal carcinoma
HMF004220A	FGFR3	ONCO	Mutation	HOTSPOT	Bladder
HMF004220A	CDKN2A	TSG	Deletion	DEL	Bladder
HMF004220A	TERT	ONCO	Mutation	HOTSPOT	Bladder
HMF004220A	PIK3CA	ONCO	Mutation	HOTSPOT	Bladder
HMF004220A	TP53	TSG	Mutation	HOTSPOT	Bladder
HMF004255A	ARID1A	TSG	Mutation	DNDS	Bladder
HMF004255A	CDKN2A	TSG	Mutation	HOTSPOT	Bladder
HMF004255A	TERT	ONCO	Mutation	HOTSPOT	Bladder
HMF004255A	TP53	TSG	Mutation	HOTSPOT	Bladder
HMF004257A	RB1	TSG	Homozygous disruption	DEL	Bladder
HMF004257A	SOX4	ONCO	Amplification	AMP	Bladder
HMF004257A	TERT	ONCO	Mutation	HOTSPOT	Bladder
HMF004257A	TP53	TSG	Mutation	BIALLELIC	Bladder
HMF004325A	RB1	TSG	Mutation	BIALLELIC	Bladder
HMF004325A	TP53	TSG	Mutation	DNDS	Bladder
HMF004325A	TERT	ONCO	Mutation	HOTSPOT	Bladder
HMF004337A	ERBB2	ONCO	Amplification	AMP	Bladder
HMF004337A	TERT	ONCO	Mutation	HOTSPOT	Bladder
HMF004337A	TP53	TSG	Mutation	HOTSPOT	Bladder
HMF004337A	AHR	ONCO	Amplification	This study	Bladder
HMF004358A	CDKN2A	TSG	Deletion	DEL	Urethra
HMF004358A	FGFR3	ONCO	Mutation	HOTSPOT	Urethra
HMF004358A	AHR	ONCO	Fusion	This study	Urethra
HMF004358A	TERT	ONCO	Mutation	HOTSPOT	Urethra
HMF004358A	KMT2D	TSG	Mutation	DNDS	Urethra
HMF004358A	PIK3CA	ONCO	Mutation	HOTSPOT	Urethra
HMF004361A	CDKN2A	TSG	Deletion	DEL	Bladder
HMF004361A	KMT2D	TSG	Mutation	DNDS	Bladder
HMF004361A	TP53	TSG	Mutation	HOTSPOT	Bladder
HMF004362A	TERT	ONCO	Mutation	HOTSPOT	Bladder
HMF004362A	TP53	TSG	Mutation	DNDS	Bladder
HMF004362A	CDKN2A	TSG	Mutation	BIALLELIC	Bladder
HMF004375A	CDKN2A	TSG	Deletion	DEL	Bladder
HMF004375A	TERT	ONCO	Mutation	HOTSPOT	Bladder
HMF004375A	KMT2D	TSG	Mutation	DNDS	Bladder
HMF004375A	PIK3CA	ONCO	Mutation	HOTSPOT	Bladder
HMF004378A	TERT	ONCO	Mutation	HOTSPOT	Bladder
HMF004378A	RB1	TSG	Mutation	BIALLELIC	Bladder
HMF004378A	TERT	ONCO	Amplification	AMP	Bladder
HMF004378A	TP53	TSG	Mutation	HOTSPOT	Bladder
HMF004385A	TP53	TSG	Mutation	HOTSPOT	Pyelum
HMF004385A	AHR	ONCO	Fusion	This study	Pyelum
HMF004385A	RB1	TSG	Mutation	BIALLELIC	Pyelum
HMF004385A	SOX4	ONCO	Amplification	AMP	Pyelum
HMF004385A	TERT	ONCO	Mutation	HOTSPOT	Pyelum
HMF004391A	CDKN2A	TSG	Deletion	DEL	Pyelum
HMF004391A	PIK3CA	ONCO	Mutation	HOTSPOT	Pyelum
HMF004391A	TERT	ONCO	Mutation	HOTSPOT	Pyelum
HMF004391A	KDM6A	TSG	Mutation	BIALLELIC	Pyelum
HMF004400A	ARID1A	TSG	Mutation	DNDS	Bladder
HMF004400A	TERT	ONCO	Amplification	AMP	Bladder
HMF004400A	TP53	TSG	Mutation	DNDS	Bladder
HMF004400A	CDKN2A	TSG	Deletion	DEL	Bladder
HMF004400A	KMT2D	TSG	Mutation	DNDS	Bladder
HMF004422A	TP53	TSG	Mutation	HOTSPOT	Bladder
HMF004422A	KMT2D	TSG	Mutation	DNDS	Bladder
HMF004422A	RB1	TSG	Homozygous disruption	DEL	Bladder
HMF004422A	ERBB2	ONCO	Amplification	AMP	Bladder
HMF004422A	TERT	ONCO	Mutation	HOTSPOT	Bladder
HMF004425A	ARID1A	TSG	Mutation	DNDS	Bladder
HMF004425A	TP53	TSG	Mutation	DNDS	Bladder
HMF004425A	TERT	ONCO	Mutation	HOTSPOT	Bladder
HMF004426A	TERT	ONCO	Mutation	HOTSPOT	Bladder
HMF004426A	TP53	TSG	Mutation	HOTSPOT	Bladder
HMF004426A	RB1	TSG	Mutation	BIALLELIC	Bladder
HMF004448A	CDKN2A	TSG	Mutation	HOTSPOT	Bladder
HMF004448A	TERT	ONCO	Mutation	HOTSPOT	Bladder
HMF004448A	TP53	TSG	Mutation	HOTSPOT	Bladder
HMF004480A	FGFR3	ONCO	Mutation	HOTSPOT	Bladder
HMF004480A	CDKN2A	TSG	Deletion	DEL	Bladder
HMF004480A	TERT	ONCO	Mutation	HOTSPOT	Bladder
HMF004506A	CDKN2A	TSG	Deletion	DEL	Bladder
HMF004506A	FGFR3	ONCO	Mutation	HOTSPOT	Bladder
HMF004506A	TERT	ONCO	Mutation	HOTSPOT	Bladder
HMF004507A	TP53	TSG	Mutation	BIALLELIC	Bladder
HMF004507A	CDKN2A	TSG	Deletion	DEL	Bladder
HMF004507A	TERT	ONCO	Mutation	HOTSPOT	Bladder
HMF004526A	KDM6A	TSG	Deletion	DEL	Bladder
HMF004526A	RB1	TSG	Homozygous disruption	DEL	Bladder
HMF004526A	TERT	ONCO	Mutation	HOTSPOT	Bladder
HMF004526A	TP53	TSG	Mutation	DNDS	Bladder
HMF004529A	ARID1A	TSG	Mutation	DNDS	Bladder
HMF004529A	TERT	ONCO	Mutation	HOTSPOT	Bladder
HMF004529A	ERBB2	ONCO	Mutation	HOTSPOT	Bladder
HMF004529A	CDKN2A	TSG	Deletion	DEL	Bladder
HMF004531A	CDKN2A	TSG	Deletion	DEL	Pyelum
HMF004531A	TERT	ONCO	Mutation	HOTSPOT	Pyelum
HMF004531A	FGFR3	ONCO	Mutation	HOTSPOT	Pyelum
HMF004531A	KDM6A	TSG	Deletion	DEL	Pyelum
HMF004531A	PIK3CA	ONCO	Mutation	HOTSPOT	Pyelum
HMF004574A	ARID1A	TSG	Mutation	DNDS	Bladder
HMF004574A	ERBB2	ONCO	Mutation	HOTSPOT	Bladder
HMF004574A	KDM6A	TSG	Mutation	BIALLELIC	Bladder
HMF004574A	AHR	ONCO	Fusion	This study	Bladder
HMF004574A	TERT	ONCO	Mutation	HOTSPOT	Bladder
HMF004574A	TP53	TSG	Mutation	HOTSPOT	Bladder
HMF004584A	KDM6A	TSG	Mutation	DNDS	Bladder
HMF004584A	TERT	ONCO	Mutation	HOTSPOT	Bladder
HMF004584A	CDKN2A	TSG	Deletion	DEL	Bladder
HMF004594A	TP53	TSG	Mutation	HOTSPOT	Bladder
HMF004594A	TERT	ONCO	Mutation	HOTSPOT	Bladder
HMF004594A	RB1	TSG	Mutation	BIALLELIC	Bladder
HMF004594A	SOX4	ONCO	Amplification	AMP	Bladder
HMF004623A	ERBB2	ONCO	Mutation	HOTSPOT	Pyelum
HMF004623A	ARID1A	TSG	Mutation	DNDS	Pyelum
HMF004623A	TERT	ONCO	Mutation	HOTSPOT	Pyelum
HMF004623A	RB1	TSG	Mutation	BIALLELIC	Pyelum
HMF004623A	AHR	ONCO	Fusion	This study	Pyelum
HMF004623A	TP53	TSG	Homozygous disruption	DEL	Pyelum
HMF004710A	TP53	TSG	Mutation	HOTSPOT	Bladder
HMF004710A	PIK3CA	ONCO	Mutation	HOTSPOT	Bladder
HMF004710A	TERT	ONCO	Mutation	HOTSPOT	Bladder
HMF004710A	ARID1A	TSG	Mutation	BIALLELIC	Bladder
HMF004710A	CDKN2A	TSG	Mutation	BIALLELIC	Bladder
HMF004723A	CDKN2A	TSG	Deletion	DEL	Bladder
HMF004723A	AHR	ONCO	Fusion	This study	Bladder
HMF004723A	TERT	ONCO	Mutation	HOTSPOT	Bladder
HMF004723A	KDM6A	TSG	Mutation	BIALLELIC	Bladder
HMF004771A	CDKN2A	TSG	Deletion	DEL	Pyelum
HMF004771A	KMT2D	TSG	Mutation	DNDS	Pyelum
HMF004771A	FGFR3	ONCO	Mutation	HOTSPOT	Pyelum
HMF004771A	TERT	ONCO	Mutation	HOTSPOT	Pyelum
HMF004777A	TERT	ONCO	Mutation	HOTSPOT	Bladder
HMF004777A	RB1	TSG	Mutation	DNDS	Bladder
HMF004794A	RB1	TSG	Mutation	BIALLELIC	Urachal carcinoma
HMF004794A	TERT	ONCO	Mutation	HOTSPOT	Urachal carcinoma
HMF004794A	TP53	TSG	Mutation	HOTSPOT	Urachal carcinoma
HMF004856A	TERT	ONCO	Mutation	HOTSPOT	Bladder
HMF004856A	TP53	TSG	Mutation	BIALLELIC	Bladder
HMF005003A	CDKN2A	TSG	Deletion	DEL	Bladder
HMF005003A	KDM6A	TSG	Mutation	BIALLELIC	Bladder
HMF005003A	TP53	TSG	Mutation	HOTSPOT	Bladder
HMF005009A	TP53	TSG	Mutation	BIALLELIC	Bladder
